# Supplementary material for: Quantification of Idua Enzymatic Activity Combined with Observation of Phenotypic Change in Zebrafish Embryos Provide a Preliminary Assessment of Mutated idua Correlated with Mucopolysaccharidosis Type I
Source: J Pers Med. 2022 Jul 23;12(8):1199. doi: 10.3390/jpm12081199 (PMC9332586; doi:10.3390/jpm12081199)
Supplement: Supplementary file 1 [file jpm-12-01199-s001.zip]

Archive with 1 entries (1 files):
- jpm-1801243-supplementary.pdf
